# Supplementary material for: Super-Antioxidant Vitamin A Derivatives with Improved Stability and Efficacy Using Skin-Permeable Chitosan Nanocapsules
Source: Antioxidants (Basel). 2023 Oct 26;12(11):1913. doi: 10.3390/antiox12111913 (PMC10669859; doi:10.3390/antiox12111913)
Supplement: Supplementary file 1 [file antioxidants-12-01913-s001.zip]

Archive with 1 entries (1 files):
- antioxidants-2639701-supplementary.pdf
